# Supplementary material for: DSP c.6310delA p.(Thr2104Glnfs*12) associates with arrhythmogenic cardiomyopathy, increased trabeculation, curly hair, and palmoplantar keratoderma
Source: Front Cardiovasc Med. 2023 Mar 15;10:1130903. doi: 10.3389/fcvm.2023.1130903 (PMC10050721; doi:10.3389/fcvm.2023.1130903)
Supplement: Supplementary file 2 [file Table1.xlsx]

## Sheet: Table1
Supplemental Table 1. Dermatologic manifestations of the patients with DSP c.6310delA p.(Thr2104Glnfs*12) variant.
Family	I	I	I	I	I	I	I	I	I	I	I	II	II	II	III	IV	IV	V	VI	VII	VIII	IX
Patient	*II:1	III:13	III:11	II:2	III:14	III:10	III:17	III:1	II:3	III:16	III:19	II:1	II:2	II:4	III:3	II:2	II:1	II:1	II:1	II:1	III:1	II:1
Gender	F	F	M	F	M	M	M	M	F	M	M	F	F	F	M	M	M	F	F	M	M	M
Age at dermatologic evaluation (y)	69	22	26	52	19	24	37	40	63	39	33	59	66	73	46	61	58	63	58	40	30	33
PPK	Focal	Focal	Focal	Focal	Focal	Focal	Focal	Diffuse	Focal	Focal	Focal	Focal	Focal	Focal	Focal	Focal	Focal	Focal	Focal	Focal	Focal	Focal
Onset of PPK	NA	13-15 years	10 years	20-30 years	< 7 years	<15 years	7-12 years	30-35 years	Childhood	13-15 years	33 years	Adulthood	Adulthood	13-15 years	17 years	20 years	Childhood	NA	20 years	15 years	NA	Childhood
Progression of PPK	-	-	+	-	-	-	-	-	-	-	-	-	-	+	-	-	-	-	+	-	-	-
Aquagenic whitening	-	+	+	-	+	-	+	+	+	+	-	+	-	+	+	+	-	-	+	+	-	+
Hyperhidrosis	-	Feet	Feet, generalised	NA	Hands	Hands	Hands, feet	NA	-	Hands, feet	Feet	-	Feet	Hands, feet	Feet	Feet	-	-	-	Feet, mild generalised	-	Feet, hands, mild generalised
Pain of the hyperkeratotic areas	-	-	+	-	-	-	+	+	+	+	-	+	+	NA	+	+	+	-	+	+	-	-
Slightly prominent palmoplantar creases	+	-	+	+	+	-	+	+	+	+	+	+	+	+	+	+	-	+	+	-	-	-
Hair type	Curly	Wavy, brittle	Wavy	Curly	Wavy	Curly	Wavy	Curly	Curly, brittle	Wavy	Wavy	Wavy, brittle	Wavy	Curly	Wavy, male pattern alopecia	Wavy, male pattern alopecia	Wavy	Wavy	Curly, brittle	Curly	Curly	Curly
Hair microscopy	NA	Normal	Normal	Normal	Normal	Normal	Normal	NA	Trichodystrophy, suspect to pili torti	Normal	NA	Slightly narrowed regions along the hair shafts	Thickened and narrowed regions along hair shafts	Normal	Normal	NA	NA	NA	NA	Normal	Normal	Normal
Other dermatologic manifestations	Flexural dermatitis in childhood	-	-	Sparse body hair	Kertosis pilaris in upper arms, atopic eczema in childhood	-	-	Eczema on shines	Sparse body hair	Atopic eczema	Seborrheic dermatitis	Seborrhea of the scalp from infancy, chronic spontaneuos urticaria in adulthood	-	-	-	Atopic eczema since infancy, hypertrophic toe nails	Atopic eczema in childhood	Flexural dermatitis in childhood, actinic keratosis in adulthood	Atopic eczema since childhood	Keratosis pilaris of the upper arms, a dysplactic neavus	Recurrent paronychia	Keratosis pilaris of the upper arms
*Interviewed via telephone and whose evaluation was completed by photographs as in-person evaluation was not feasible.
